# Supplementary material for: Green and Effective Preparation of α-Hydroxyphosphonates by Ecocatalysis
Source: Molecules. 2022 May 11;27(10):3075. doi: 10.3390/molecules27103075 (PMC9146293; doi:10.3390/molecules27103075)
Supplement: Supplementary file 1 [file molecules-27-03075-s001.zip]

Archive with 1 entries (1 files):
- molecules-1705289-supplementary.pdf
